# Supplementary material for: Iso-Partricin, an Aromatic Analogue of Amphotericin B: How Shining Light on Old Drugs Might Help Create New Ones
Source: Antibiotics (Basel). 2021 Sep 13;10(9):1102. doi: 10.3390/antibiotics10091102 (PMC8470227; doi:10.3390/antibiotics10091102)
Supplement: Supplementary file 1 [file antibiotics-10-01102-s001.zip]

Archive with 1 entries (1 files):
- antibiotics-1364664-supplementary.pdf
